# Supplementary material for: Anti-PD-1 plus anti-CTLA-4 blockade overcomes immune exclusion in NSCLC brain metastases by enhancing CD8+ T cell responses and promoting tertiary lymphoid structure formation
Source: Nat Commun. 2026 Jul 7;17:5681. doi: 10.1038/s41467-026-74782-7 (PMC13342341; doi:10.1038/s41467-026-74782-7)
Supplement: Supplementary file 3 — Supplementary Data 1–12 [file 41467_2026_74782_MOESM3_ESM.xlsx]

## Sheet: Supplementary Data 1
Supplementary Data 1. Antibodies and reagents used in the study
Primary antibodies used for immunohistochemistry of human clinical samples
Target protein	Dilution rate	Manufacturer	Clone / catalog number
CD3	1:250	Leica	LN10
CD8	1:100	Dako	M7103
CD20	1:1.5	Roche	L26
FOXP3	1:100	Invitrogen	PCH101
CD21	1:300	Abcam	ab75985
CD23	1:100	Abcam	ab16702
PNAd	1:100	Santa Cruz	MECA-79
CCL21	1:500	Abcam	ab9851
Primary antibodies used for immunofluorescence of murine samples
Target protein	Dilution rate	Manufacturer	Clone / catalog number
mCherry	1:200	GeneTex	GTX128508
Alexa Flour® 488 anti-mouse CD3	1:200	BioLegend	17A2
Alexa Flour® 647 anti-mouse CD4	1:200	BioLegend	GK1.5
Alexa Flour® 488 anti-mouse CD8a	1:200	BioLegend	53-6.7
Alexa Flour® 647 anti-mouse CD11c	1:100	BioLegend	N418
Alexa Flour® 488 anti-mouse B220	1:400	BioLegend	RA3-6B2
Secondary antibodies used for immunofluorescence of murine samples
	Dilution rate	Manufacturer	Clone / catalog number
Alexa Fluor® 647 Goat Anti-Rabbit IgG H&L	1:250	Abcam	ab150083
Primary antibodies used for flow cytometry of murine samples
Target protein	Dilution rate	Manufacturer	Clone / catalog number
Brilliant Violet 421™ anti-mouse CD279	1:50	BioLegend	RMP1-30
Brilliant Violet 510™ anti-mouse CD25	1:25	BioLegend	PC61
Brilliant Violet 605™ anti-mouse CD3	1:25	BioLegend	17A2
Brilliant Violet 711™ anti-mouse CD4	1:100	BioLegend	GK1.5
FITC anti-mouse Granzyme B	1:25	BioLegend	QA16A02
BUV805 Rat anti-Mouse CD45	1:100	BD	30-F11
BB700 Rat anti-CD11b	1:100	BD	M1/70
PE anti-mouse FOXP3	1:25	BD	MF-14
Reagents / Kits	Application	Manufacturer	Catalog number
Lipofectamine 3000	Transfection	Thermo Fisher Scientific	L3000008
Matrigel	Tumor implantation	Corning	354234
TokeOni	Bioluminescence imaging	Fujifilm Wako	018-26703
Collagenase IV	Tissue dissociation	Sigma-Aldrich	C5138
DNase I	Tissue dissociation	Sigma-Aldrich	10104159001
Percoll	Density gradient separation	GE Healthcare / Cytiva	P1644
RBC lysis buffer	Red blood cell lysis	Roche	11814389001
FVS780	Viability staining	BD Biosciences	565388
Foxp3/Transcription Factor Fixation/Permeabilization kit	Intracellular staining	eBioscience	00-5523-00
Hoechst 33342	Nuclear staining	Dojindo	346-07951
ProLong Gold Antifade Mountant	Mounting	Invitrogen / Thermo Fisher Scientific	P36930
Fluoromount-G	Mounting	SouthernBiotech	0100-35
VetBond Tissue Adhesive	Wound closure	3M	370-0005-001
RPMI 1640 medium	Cell culture / tissue dissociation	Nacalai	05176-25
PBS	Cell suspension / perfusion	Nacalai	14249-24
EDTA solution	Tissue dissociation stopping solution	Nacalai	14367-74
4% paraformaldehyde	Tissue fixation	Nacalai	09154-85
Triton X-100	Blocking / permeabilization	Sigma-Aldrich	X100
Bovine Albumin Fraction V (7.5% solution)	Blocking	Sigma-Aldrich	15260037
Mouse Fc Block	Blocking	BioLegend	93

## Sheet: Supplementary Data 2
Supplementary Data 2. Gene sets used in the study
Human gene sets used in the bulk transcriptome analysis
TLS_Huo	CCL2	CCL3	CCL4	CCL5	CCL8	CCL18	CCL19	CCL21	CXCL9	CXCL10	CXCL11	CXCL13	CD200	SH2D1A	TIGIT	ICOS	PDCD1	CD4	CCR5	CXCR3	CD38	CD40	CD5	CSF2	IL2RA	MS4A1	CCL20	IRF4	TRAF6	IL1R1	IL1R2	IL10	TNFRSF17
TLS_Gan	CCL21	IL2RA	ICOS	TIGIT	TRAF6	IRF4	PDCD1	IL1R1	CCR5	IL1R2	CCL2	CCL3	CCL4	CCL5	CCL8	CD40	IL10	MS4A1	CCL18	CCL19	CSF2	CD38	CD200	CXCR3	TNFRSF17	CD4	CD5	CXCL9	CXCL10	CXCL11	CXCL13	CCL20
Murine gene sets used in the scRNAseq analysis
Tte	Cd244	Gzma	Havcr2	Fgl2	Gzmb	Chn2	Fgl2	Chn2	Coch	Prdm1	Entpd1	Sytl2	2025-09-04	Adgrg1	Fasl	Adgrg1	2025-09-04	Csf1	Ccl3	Mrc2	Fasl	Frmd4b	Frmd4b	Slc16a10	Entpd1	Actn2	Cd7	AA467197	Klra7	Cdh1	Adam8	Entpd1	Mcf2l	Lilrb4a	Frmd4b	Acoxl	Ahr	Cish	Il10	Tmcc3	Cd200r4	Cmklr1	9630013D21Rik	Cdkn2a	Tmcc3	Metrnl	Tktl1	Ccl4	Cxcr6
Tpe	Mtss1	Ehd3	Tmem121	Klf4	Glce	Ifnar2	Immp2l	Glt28d2	Gramd3	Penk	Plxnc1	Klhl6	Slc30a4	Ifit3	Ar	Clybl	Prickle1	Man1c1	Ctsz	Ctsz	Cpne3	Magi3	Lmbr1	Cd2ap	Tnfrsf13b	Ramp1	Ly96	Kcnn4	Eid2	Bace2	Rgs10	Kcnc1	Atp2b2	Cpm	Enc1	Snx30	Arhgap26	Aicda	Cnksr3	Timp2	Bcl6	Pkig	Ifnar2	Itgb1	Sfmbt2	Ms4a4c	Armcx2	Cacna1d	Tlr1
Tfh	Cxcr5	Bcl6	Tcf7
[truncated: 169 more columns]

## Sheet: Supplementary Data 3 
Supplementary Data 3. Patient Characteristics (Nivolumab)
Characteristic	All
	(N = 117)	Without BrM	With BrM
		(N = 81)	(N = 36)
Age, median (range)	68 (30, 85)	69 (30, 85)	67 (33, 77)
Sex, n (%)
Male	74 (63)	54 (67)	20 (56)
Female	43 (37)	27 (33)	16 (44)
Smoking status, n (%)
Never	37 (32)	22 (27)	15 (42)
Former/current	80 (68)	59 (73)	21 (58)
ECOG PS (%)
0-1	105 (90)	71 (88)	34 (94)
2	12 (10)	10 (12)	2 (6)
Histology, n (%)
Adenocarcinoma	84 (72)	56 (69)	28 (78)
Squamous cell carcinoma	22 (19)	17 (21)	5 (14)
Other	11 (9)	8 (10)	3 (8)
PD-L1 TPS (22C3), n (%)
<1%	34 (29)	23 (28)	11 (31)
1-49%	14 (12)	10 (12)	4 (11)
≥50%	7 (6)	6 (7)	1 (3)
NE	62 (53)	42 (52)	19 (53)
Known driver oncogene, n (%)
None	82 (70)	63 (78)	19 (53)
EGFR mutation	29 (25)	14 (17)	15 (42)
ALK fusion	5 (4)	3 (4)	2 (6)
ROS1 fusion	1 (1)	1 (1)	0
Lines of therapy, median (range)
	3 (2, 12)	3 (2, 12)	3 (2, 8)
Previous radiotherapy for brain metastasis, n (%)
			23 (66)
ECOG = Eastern Cooperative Oncology Group; PS = performance status

## Sheet: Supplementary Data 4
Supplementary Data 4. Patient Characteristics (Nivolumab+Ipilimumab)
Characteristic	All
	(N = 36)	Without BrM	With BrM
		(N = 27)	(N = 9)
Age, median (range)	67 (31-83)	69 (31-83)	63 (44-75)
Sex, n (%)
Male	30 (84)	21 (78)	9 (100)
Female	6 (16)	6 (22)	0
Smoking status, n (%)
Never	5 (14)	5 (19)	0
Former/current	31 (86)	22 (81)	9 (100)
ECOG PS (%)
0-1	22 (61)	15 (56)	7 (78)
2	14 (39)	12 (44)	2 (22)
Histology, n (%)
Adenocarcinoma	21 (58)	16 (59)	5 (56)
Squamous cell carcinoma	10 (28)	6 (22)	4 (44)
Other	5 (19)	5 (19)	0
PD-L1 TPS (22C3), n (%)
<1%	17 (47)	14 (52)	3 (33)
1-49%	11 (31)	7 (26)	4 (44)
≥50%	8 (22)	6 (22)	2 (22)
NE	0	0	0
Known driver oncogene, n (%)
None	32 (89)	23 (85)	9 (100)
EGFR mutation	3 (8)	3 (11)	0
ALK fusion	1 (3)	1 (4)	0
ROS1 fusion	0	0	0
Lines of therapy, median (range)
	1 (1, 9)	1 (1, 6)	2 (1, 9)
Previous anti-PD-1 antibody therapy, n (%)
No	19 (53)	14 (52)	5 (56)
Yes	17 (47)	13 (48)	4 (44)
Combination with platinum doublet, n (%)
No	20 (56)	14 (52)	6 (67)
Yes	16 (44)	13 (48)	3 (33)
Previous radiotherapy for brain metastasis, n (%)
			5 (56)
ECOG = Eastern Cooperative Oncology Group; PS = performance status

## Sheet: Supplementary Data 5
Supplementary Data 5. Efficacy of nivolumab monotherapy or nivolumab + ipilimumab combination therapy
	Nivolumab	Nivolumab + Ipilimumab			p-value
	(N = 117)	(N = 36)	Without PtD	With PtD
			(N = 20)	(N = 16)
Objective response, n (%)*	19 (17)	6 (19)	3 (19)	3 (19)	0.793
Disease control, n (%)*	57 (50)	14 (44)	6 (38)	8 (50)	0.550
Best overall response, n (%)
CR	2 (2)	0	0	0
PR	17 (15)	6 (17)	3 (15)	3 (19)
SD	39 (33)	8 (22)	3 (15)	5 (31)
PD	56 (48)	18 (50)	10 (50)	8 (50)
NE	3 (3)	4 (11)	4 (20)	0
PtD = platinum doublet; CR = complete response; PR = patrial response; SD = stable disease; PD = progressive disease; NE = not evaluable
* Calculated out of evaluable patients

## Sheet: Supplementary Data 6
Supplementary Data 6. Intracranial efficacy of nivolumab monotherapy or nivolumab + ipilimumab combination therapy
	Nivolumab	Nivolumab + Ipilimumab			p-value
	(N = 36)	(N = 9)	Without PtD	With PtD
			(N = 6)	(N = 3)
Intracranial objective response, n (%)*	3 (14)	1 (17)	0	1 (33)	1
Intracranial disease control, n (%)*	7 (32)	4 (67)	2 (67)	2 (67)	0.174
Intracranial best overall response, n (%)
CR	0	0	0	0
PR	3 (8)	1 (11)	0	1 (33)
SD	4 (11)	3 (33)	2 (33)	1 (33)
PD	15 (42)	2 (22)	1 (17)	1 (33)
NE	14 (39)	3 (33)	3 (50)	0
PtD = platinum doublet; CR = complete response; PR = patrial response; SD = stable disease; PD = progressive disease; NE = not evaluable
* Calculated out of evaluable patients

## Sheet: Supplementary Data 7
Supplementary Data 7. Adverse events of nivolumab monotherapy or nivolumab + ipilimumab combination therapy
	Nivolumab	Nivolumab + Ipilimumab			p-value
	(N = 117)	(N = 36)	Without PtD	With PtD
			(N = 20)	(N = 16)
Adverse Events ≥ Grade 3, n (%)	15 (13)	13 (36)	6 (30)	7 (44)	0.003**
Treatment discontinuation due to adverse events, n (%)	23 (20)	9 (25)	5 (25)	4 (25)	0.489
Treatment related death, n (%)	2 (2)	2 (6)	2 (10)	0	0.236
PtD = platinum doublet
**p<0.01

## Sheet: Supplementary Data 8
Supplementary Data 8. Patient characteristics of those who have paired specimens of primary lesion and brain metastasis of NSCLC.
Characteristic	Overall (N= 19)
age (year)
Median (Min, Max)	65 (42, 76)
sex, n (%)
Male	13 (68)
Female	6 (32)
smoking status, n (%)
Never	6 (32
Former/current	13 (68)
receiving corticosteroid, n (%)
No	11 (58)
Yes	8 (42)
involved lobe, n (%)
Frontal	10 (53)
Temporal	2 (11)
Parietal	4 (21)
Occipital	2 (11)
Cerebellum	1 (5)
Other	0
number of BrM, n (%)
Solitary	15 (79)
Multiple	4 (21)
complete resection, n (%)
No	4 (21)
Yes	15 (79)
known driver oncogene, n (%)
None	11 (58)
EGFR mutation	7 (37)
ALK fusion	1 (5)
KRAS mutation	0
RET fusion	0
Subsequent systemic therapy, n (%)
none	11 (58)
cytotoxic	5 (26)
TKI	3 (16)
ICI	0
Subsequent radiation therapy, n (%)
No	13 (68)
Yes	6 (32)

## Sheet: Supplementary Data 9
Supplementary Data 9. Characteristics of TMA cohort patients stratified by cytotoxic T lymphocytes density
	All	CTL density
Characteristic	(N = 71)	Low (N = 35)	High (N = 36)	p-value
Age (year)				0.508
Median (Min, Max)	65 (30, 85)	66 (30, 82)	64 (35, 85)
Sex, n (%)				0.56
Male	45 (63)	21 (60)	24 (67)
Female	26 (37)	14 (40)	12 (33)
Smoking status, n (%)				0.276
Never	24 (34)	14 (40)	10 (28)
Former/current	47 (66)	21 (60)	26 (72)
Receiving corticosteroid, n (%)				0.522
No	27 (38)	12 (34)	15 (42)
Yes	44 (62)	23 (66)	21 (58)
Involved lobe, n (%)				0.384
Frontal	19 (27)	7 (20)	12 (33)
Temporal	10 (14)	6 (17)	4 (11)
Parietal	10 (14)	6 (17)	4 (11)
Occipital	8 (11)	3 (9)	5 (14)
Cerebellum	18 (25)	8 (23)	10 (28)
Other	6 (9)	5 (14)	1 (3)
Number of BrM, n (%)				0.112
Solitary	47 (66)	20 (57)	27 (75)
Multiple	24 (34)	15 (43)	9 (25)
Complete resection, n (%)				0.177
No	23 (32)	14 (40)	9 (25)
Yes	48 (68)	21 (60)	27 (75)
Known driver oncogene, n (%)				0.575
none	46 (65)	20 (57)	26 (72)
EGFR mutation	18 (25)	10 (29)	8 (22)
ALK fusion	5 (7)	3 (9)	2 (6)
KRAS mutation	1 (1)	1 (3)	0 (0.0)
RET fusion	1 (1)	1 (3)	0 (0.0)
Subsequent systemic therapy, n (%)				0.858
none	36 (51)	19 (54)	17 (47)
cytotoxic	20 (28)	10 (29)	10 (28)
TKI	14 (20)	6 (17)	8 (22)
ICI	1 (1)	0 (0.0)	1 (3)
Subsequent radiation therapy for BrM, n (%)				0.522
No	44 (62)	23 (66)	21 (58)
Yes	27 (38)	12 (34)	15 (42)
*p<0.05; **p<0.01; ***p<0.001

## Sheet: Supplementary Data 10
Supplementary Data 10. Characteristics of TMA cohort patients stratified by Treg density
	All	Treg density
Characteristic	(N = 71)	Low (N = 35)	High (N = 36)	p-value
Age (year)				0.876
Median (Min, Max)	65 (30, 85)	65 (42, 85)	65 (30, 79)
Sex, n (%)				0.117
Male	45 (63)	19 (54)	26 (72)
Female	26 (37)	16 (46)	10 (28)
Smoking status, n (%)				0.276
Never	24 (34)	14 (40)	10 (28)
Former/current	47 (66)	21 (60)	26 (72)
Receiving corticosteroid, n (%)				0.409
No	27 (38)	15 (43)	12 (33)
Yes	44 (62)	20 (57)	24 (67)
Involved lobe, n (%)				0.348
Frontal	19 (27)	8 (23)	11 (31)
Temporal	10 (14)	6 (17)	4 (11)
Parietal	10 (14)	7 (20)	3 (8)
Occipital	8 (11)	5 (14)	3 (8)
Cerebellum	18 (25)	8 (23)	10 (28)
Other	6 (9)	1 (3)	5 (14)
Number of BrM, n (%)				0.557
Solitary	47 (66)	22 (63)	25 (69)
Multiple	24 (34)	13 (37)	11 (31)
Complete resection, n (%)				0.737
No	23 (32)	12 (34)	11 (31)
Yes	48 (68)	23 (66)	25 (69)
Known driver oncogene, n (%)				0.119
none	46 (65)	20 (57)	26 (72)
EGFR mutation	18 (25)	12 (34)	6 (17)
ALK fusion	5 (7)	1 (3)	4 (11)
KRAS mutation	1 (1)	1 (3)	0
RET fusion	1 (1)	1 (3)	0
Subsequent systemic therapy, n (%)				0.661
none	36 (51)	20 (57)	16 (44)
cytotoxic	20 (28)	9 (26)	11 (31)
TKI	14 (20)	6 (17)	8 (22)
ICI	1 (1)	0	1 (23)
Subsequent radiation therapy for BrM, n (%)				0.736
No	44 (62)	21 (60)	23 (64)
Yes	27 (38)	14 (40)	13 (36)
2*p<0.05; **p<0.01; ***p<0.001

[truncated: 2 more sheets: Supplementary Data 11, Supplementary Data 12]
