# Supplementary material for: Anti-PD-1 plus anti-CTLA-4 blockade overcomes immune exclusion in NSCLC brain metastases by enhancing CD8+ T cell responses and promoting tertiary lymphoid structure formation
Source: Nat Commun. 2026 Jul 7;17:5681. doi: 10.1038/s41467-026-74782-7 (PMC13342341; doi:10.1038/s41467-026-74782-7)
Supplement: Supplementary file 6 — Source Data [file 41467_2026_74782_MOESM6_ESM.xlsx]

## Sheet: Figure 1B
Figure 1B
patient_id	BrM_at_baseline	PFS_days	PFS_event
1	1	152	1
2	1	101	1
3	0	126	1
4	0	784	0
5	0	244	1
6	0	52	1
7	1	56	1
8	0	42	1
9	0	205	0
10	0	351	0
11	0	308	0
12	0	42	1
13	0	27	1
14	0	157	0
15	1	57	1
16	1	77	1
17	0	482	0
18	0	41	1
19	0	650	0
20	0	7	1
21	0	52	1
22	0	28	1
23	0	425	0
24	0	53	1
25	1	64	1
26	0	14	0
27	0	98	1
28	0	217	0
29	0	54	1
30	1	42	1
31	0	769	0
32	0	624	0
33	0	30	1
34	0	66	1
35	0	513	0
36	0	323	1
37	0	63	1
38	1	169	1
39	0	187	0
40	0	48	1
41	0	721	0
42	0	203	1
43	1	261	0
44	0	456	0
45	0	167	1
46	0	77	1
47	1	98	1
48	0	42	1
49	0	313	0
50	0	33	1
51	1	67	1
52	0	147	1
53	1	14	0
54	0	28	1
55	0	766	0
56	0	40	1
57	1	107	1
58	1	162	1
59	0	67	1
60	0	68	1
61	1	61	1
62	1	38	1
63	1	94	1
64	1	14	0
65	1	58	1
66	0	195	1
67	0	140	1
68	0	231	0
69	0	35	1
70	1	42	1
71	0	153	0
72	0	77	1
73	1	67	1
74	0	56	1
75	1	27	1
76	0	8	1
77	1	37	1
78	0	182	1
79	0	30	1
80	1	21	1
81	0	58	1
82	1	19	1
83	1	49	1
84	1	63	1
85	0	165	1
86	0	37	1
87	0	281	0
88	1	589	0
89	0	21	1
90	0	4	1
91	0	62	1
92	0	34	1
93	1	54	1
94	0	245	0
95	1	343	1
96	0	24	1
97	0	146	1
98	1	51	1
99	0	23	1
100	0	49	1
101	1	84	1
102	1	118	1
103	0	224	1
104	0	28	1
105	1	56	1
106	0	51	1
107	0	175	1
108	0	91	1
109	0	49	1
110	0	49	1
111	1	85	1
112	0	65	1
113	0	749	0
114	0	50	1
115	0	120	1
116	0	309	1
117	1	28	1

## Sheet: Figure 1C
Figure 1C
patient_id	BrM_at_baseline	PFS_days	PFS_event
1	1	262	1
2	1	70	1
3	1	180	1
4	0	905	0
5	0	376	1
6	0	147	0
7	0	112	1
8	0	31	1
9	0	327	1
10	0	330	1
11	0	11	1
12	0	19	0
13	0	120	1
14	0	90	0
15	0	33	1
16	0	113	1
17	1	348	1
18	1	160	1
19	1	20	0
20	1	49	1
21	0	7	1
22	0	154	1
23	0	649	0
24	0	105	1
25	0	329	1
26	0	143	0
27	0	199	0
28	0	42	1
29	0	53	1
30	0	79	0
31	1	7	1
32	0	33	1
33	0	32	1
34	0	18	1
35	0	17	0
36	0	2	1

## Sheet: Figure 1D
Figure 1C
patient_id	BrM_at_baseline	PFS_days	PFS_event
1	1	262	1
2	1	70	1
3	1	180	1
4	0	905	0
5	0	376	1
6	0	147	0
7	0	112	1
8	0	31	1
9	0	327	1
10	0	330	1
11	0	11	1
12	0	19	0
13	0	120	1
14	0	90	0
15	0	33	1
16	0	113	1
17	1	348	1
18	1	160	1
19	1	20	0
20	1	49	1
21	0	7	1
22	0	154	1
23	0	649	0
24	0	105	1
25	0	329	1
26	0	143	0
27	0	199	0
28	0	42	1
29	0	53	1
30	0	79	0
31	1	7	1
32	0	33	1
33	0	32	1
34	0	18	1
35	0	17	0
36	0	2	1

## Sheet: Figure 2B-C
Figure 2B-C
sample_ID	patient_ID	tissue	PC1	PC2
1	1	Primary	-19.3663	-1.29331
2	1	BrM	17.1724	1.12857
3	2	Primary	-13.856	-3.5745
4	2	BrM	11.6621	3.40976
5	3	Primary	-14.7241	5.32486
6	3	BrM	12.5302	-5.4896
7	4	Primary	-26.6882	19.9896
8	4	BrM	24.4943	-20.1543
9	5	Primary	-7.27055	-4.30692
10	5	BrM	5.07663	4.14218
11	6	Primary	-11.7359	-16.02
12	6	BrM	9.54197	15.8553
13	7	Primary	-18.6911	-1.42942
14	7	BrM	16.4972	1.26468
15	8	Primary	-12.8277	-2.6983
16	8	BrM	10.6338	2.53356
17	9	Primary	-16.6723	9.47157
18	9	BrM	14.4784	-9.63631
19	10	Primary	-20.7988	-17.0902
20	10	BrM	18.6049	16.9255
21	11	Primary	-18.3668	-1.96422
22	11	BrM	16.1729	1.79948
23	12	BrM	14.2604	1.0708
24	13	Primary	-16.4543	-1.23554
25	14	Primary	-16.4543	-1.23554
26	15	BrM	14.2604	1.0708
27	16	BrM	14.2604	1.0708
28	17	BrM	14.2604	1.0708

## Sheet: Figure 2D
Figure 2D
Description	NES
cellular response to stress	2.57157
nucleobase-containing compound biosynthetic process	2.52486
regulation of transcription by RNA polymerase II	2.39204
transcription by RNA polymerase II	2.39204
RNA metabolic process	2.26417
RNA biosynthetic process	2.26417
nucleic acid biosynthetic process	2.26417
positive regulation of nucleobase-containing compound metabolic process	2.20152
nervous system development	2.103
G protein-coupled receptor signaling pathway	-2.11034
TLS_Guo	-2.14151
TLS_Han	-2.1454
chemokine-mediated signaling pathway	-2.19041
response to chemokine	-2.19041
cellular response to chemokine	-2.19041
humoral immune response	-2.3211
antimicrobial humoral response	-2.38534
antimicrobial humoral immune response mediated by antimicrobial peptide	-2.42643
immune response	-2.53201
immune system process	-2.77553

## Sheet: Figure 2E
Figure 2E
P = 0.029
patient_ID	Primary	BrM
1	-0.0562845	-0.225341
2	-0.099579	-0.216775
3	0.0125189	-0.133193
4	-0.0475172	-0.207859
5	-0.0893135	0.00481053
6	-0.0521639	-0.246533
7	0.0286549	-0.21616
8	-0.0246009	-0.229771
9	-0.119055	-0.164458
10	0.00094355	-0.210155
11	0.0793337	-0.0890536
12		-0.220546
13	-0.0109326
14	-0.0727309
15		-0.146547
16		-0.0612613
17		-0.319328

## Sheet: Figure 2F
Figure 2F
P = 0.0020
patient_ID	Primary	BrM
1	-0.0906615	-0.222463
2	-0.0883071	-0.278752
3	0.0306784	-0.135451
4	-0.0551929	-0.223169
5	-0.0536771	0.0163386
6	-0.0381521	-0.203347
7	0.0148812	-0.175093
8	-0.0161953	-0.227529
9	-0.105833	-0.257882
10	-0.0021746	-0.172258
11	0.0715751	-0.0605452
12		-0.143264
13	-0.074336
14	-0.0986281
15		-0.105066
16		-0.0272781
17		-0.264855

## Sheet: Figure 2G
Figure 2G
P = 0.0020
patient_ID	Primary	BrM
1	0.0334478	-0.195902
2	-0.0332219	-0.195304
3	0.0642037	-0.0724975
4	-0.0058161	-0.188875
5	-0.0222499	0.033528
6	-0.0116006	-0.24163
7	0.0882835	-0.200133
8	-0.0152751	-0.179967
9	-0.0888221	-0.150001
10	0.0259533	-0.222755
11	0.0782688	-0.0809645
12		-0.213985
13	0.0699928
14	0.0228136
15		-0.130134
16		-0.0299902
17		-0.260674

## Sheet: Figure 2H
Figure 2H
P = 0.0537
patient_ID	Primary	BrM
1	0.0337771	-0.0513533
2	-0.162806	-0.109433
3	0.101227	0.0146337
4	0.0804016	0.0781939
5	0.043391	0.104963
6	0.0459389	0.0242242
7	0.122213	0.0320028
8	-0.0546465	-0.0461291
9	0.0459113	-0.0246282
10	0.102337	-0.0530102
11	0.0103409	-0.0550707
12		-0.042628
13	0.114094
14	-0.112656
15		0.141469
16		-0.0736201
17		-0.112184

## Sheet: Figure 2I
Figure 2I
SYMBOL	logFC	adj.P.Val
CCL21	-4.82845	4.34907356732481e-09
CCL19	-4.69627	3.61941262902053e-07
IL7R	-2.19237	5.42309515450962e-06
TPSAB1	-3.28598	4.99670659692767e-05
ITK	-1.81278	0.000161363
LTB	-2.2791	0.000161363
KLRB1	-2.14038	0.000161363
DMBT1	-4.55712	0.000166788
CXCR4	-1.99835	0.000274644
ZNF205	1.54567	0.000274644
TNFRSF11A	1.83295	0.000349902
F12	2.04352	0.000475771
CD48	-1.34703	0.000759164
IRAK1	1.60388	0.000759164
CCL5	-1.79472	0.000931722
IL2RB	-1.658	0.00098543
IL6R	1.38772	0.0014069
CD27	-1.41092	0.00177033
PSEN1	1.36653	0.00177033
TNFSF13B	-1.49479	0.00177033
MUC1	1.3581	0.00177033
SDHA	1.31774	0.00177033
NUBP1	1.37804	0.00177033
TIGIT	-1.74126	0.00177033
MS4A1	-2.17093	0.00177033
TARP	-1.3883	0.00177033
TOLLIP	1.60737	0.00177033
PRF1	-1.67277	0.00177033
AGK	1.357	0.00177033
HLA-DRB3	-1.29369	0.00177033
ENTPD1	-1.25056	0.00177033
RELA	1.08821	0.00177033
CSF2RB	-1.53865	0.00177033
EBI3	1.51528	0.00198237
CCL14	-2.30569	0.00200172
CCR5	-1.73821	0.00201751
CCL18	-3.01993	0.00201751
IL17RA	1.06145	0.00201751
HDAC3	1.27654	0.00201751
CXCL9	-2.63781	0.00201751
ITGAL	-1.12899	0.00208517
HRAS	1.55435	0.00213531
HLA-G	2.03669	0.00213531
CD163	1.51012	0.00219001
LTF	-2.62474	0.00219001
TNFRSF10B	0.997819	0.00231404
SELL	-1.46198	0.00249184
CD3E	-1.65368	0.00258907
LCP1	-1.39367	0.00282532
IL32	-1.26614	0.00282532
TREM2	1.11861	0.00304866
IL1RL2	1.32022	0.00309088
CD22	-1.33178	0.00331321
FADD	1.1653	0.00331321
CYBB	-1.17582	0.00335642
TNFSF10	-1.07277	0.00335642
IL2RG	-1.05013	0.00335642
CCR7	-1.27989	0.00335642
LAMP2	1.06227	0.00350051
CCL15	1.32154	0.00381777
UBC	0.909397	0.00387182
MS4A2	-1.23959	0.00387182
CD74	-1.40503	0.00490652
C4BPA	-2.82352	0.00495847
POS_E	0.992584	0.00506209
CD79A	-1.91822	0.00529586
ABCB1	1.09895	0.00572874
TNFRSF12A	1.18141	0.00572874
FCGR3A	-1.11825	0.00572874
ITGAE	1.17387	0.00604697
MRPS5	0.961319	0.00615452
MST1R	1.54558	0.00619744
ABL1	0.85627	0.00619744
CREBBP	0.873307	0.00619744
S100A8	-1.98401	0.00619744
ETS1	-0.961257	0.00623594
SERPING1	-1.33594	0.00623594
A2M	-1.34546	0.00642694
GZMA	-1.36222	0.00645129
PSEN2	1.06867	0.00645129
MAPK3	0.871219	0.00645129
ICOS	-1.22997	0.00645129
TNFRSF13B	-1.08847	0.00656752
PECAM1	-1.08838	0.0067529
AMMECR1L	1.12216	0.0067529
CTSG	-1.32132	0.00698219
IL1R1	-1.19354	0.00722718
SLAMF1	-0.92588	0.00722718
ICOSLG	1.00642	0.00722718
TCF7	-0.991721	0.00737532
SLAMF7	-1.30804	0.00764705
CD8A	-1.42645	0.00768463
TLK2	0.81468	0.00864329
EIF2B4	0.850505	0.00864329
IL16	-1.0172	0.00864329
C1R	-1.08989	0.00864983
ABCF1	0.892789	0.00866968
F2RL1	1.39231	0.00866968
PSMB7	0.974724	0.00866968
CLEC7A	1.11687	0.00866968
HLA-DQA1	-1.28594	0.00921283
IKBKG	1.03746	0.0101227
ELK1	0.881439	0.0102053
CXCL2	-1.264	0.0106357
AMICA1	-1.04514	0.0107983
IL22RA1	0.980669	0.0107983
HLA-DPB1	-1.04039	0.0107983
MAP3K7	0.914048	0.0116439
TLR6	0.838791	0.0120666
CD7	-1.10354	0.0126953
HPRT1	0.866346	0.0129654
NCAM1	2.32127	0.0129949
GZMK	-1.47589	0.0129949
TMEFF2	1.35992	0.0131919
COG7	0.942063	0.0131919
USP39	1.07008	0.0141262
CD3D	-1.11211	0.0145076
MAPKAPK2	0.718685	0.0147129
COL3A1	-1.64694	0.0147129
MX1	-1.0565	0.0147129
SYT17	1.08256	0.0147129
CD247	-0.972856	0.0148334
CXCL13	-1.502	0.0150501
DHX16	0.689081	0.0150843
CLEC4A	-0.855127	0.0151107
TLR3	1.07343	0.0156514
MAP4K2	0.687661	0.0159764
CD79B	-1.10472	0.016558
POS_F	0.782705	0.0165831
TYK2	0.769472	0.0178024
NOL7	1.30298	0.0182896
LCK	-0.856268	0.0183883
FCER1A	-1.37541	0.0188394
IFNAR1	-0.674199	0.0188978
DNAJC14	0.712784	0.0188978
THBS1	-1.2363	0.019046
CD19	-1.34024	0.0190871
CD3EAP	0.822799	0.0195513
RAG1	0.796317	0.0211749
CD40LG	-0.896817	0.0211749
BMI1	0.735084	0.0213474
VCAM1	-1.04654	0.0219601
S100B	1.53432	0.0223837
ICAM1	-0.927717	0.0227415
CNOT10	0.81036	0.0232551
MASP2	0.776378	0.0236162
IL1RAP	0.82961	0.0238642
CKLF	0.61849	0.0242753
PRKCE	0.971195	0.024356
TGFB2	1.02248	0.0251422
TAB1	0.636404	0.0264903
MAP2K4	0.881362	0.0272416
LGALS3	0.774041	0.0272896
TNFSF15	-0.726636	0.0273066
CD63	0.671255	0.0273716
CFB	-0.839874	0.0273716
SH2D1A	-0.90908	0.029176
MTMR14	0.619227	0.0293825
NEFL	1.41463	0.0293825
GPI	0.830456	0.0293825
IRAK2	0.823116	0.0310323
NEG_F	0.814903	0.0333758
HLA-DQB1	-0.945471	0.0342332
ALAS1	0.83896	0.0342332
PTPRC	-0.819949	0.0342332
CD96	-0.963098	0.0343841
POLR2A	0.605076	0.0347984
CXCL11	-1.36828	0.0348518
CD58	0.832758	0.0348518
TNFRSF8	-0.777698	0.0349785
MYD88	-0.645181	0.0357436
LYN	0.918869	0.0365874
MERTK	0.869793	0.03663
CD83	-0.694775	0.0377256
IRF4	-1.20271	0.0377256
TIRAP	0.842561	0.0377256
ATG12	0.968006	0.0377256
ATG10	0.65257	0.0378516
CFD	-0.905088	0.0378516
THY1	-0.944419	0.0390381
LRRN3	-0.958909	0.039282
IL7	0.801758	0.0393482
CTSW	-0.79336	0.0398442
IL18	0.838804	0.0415121
CASP3	0.655711	0.0422433
SIGIRR	0.783468	0.0424227
C8B	-0.721073	0.0424227
SOCS1	0.953303	0.0424227
IRF5	0.797807	0.0424867
HLA-DRA	-0.909249	0.0426069
MAP2K1	0.66696	0.0426069
SPA17	0.674344	0.043294
S100A12	-0.842556	0.0445476
TMUB2	0.626291	0.0462182
PBK	1.09019	0.0462182
ERCC3	0.558283	0.0470408
PRPF38A	0.636688	0.0481454
ATG5	0.940253	0.0485332
CC2D1B	0.569133	0.048807
ECSIT	0.848712	0.048807
HLA-DPA1	-0.974738	0.0492611
RORA	-0.938311	0.0495961
BCL2L1	0.688405	0.0508627
ULBP2	0.927286	0.0508627
MAPK1	0.849132	0.0508923
PVR	0.72257	0.0529692
BTLA	-0.801275	0.0542132
NEG_D	0.755484	0.0542132
CD1A	-1.0107	0.0545747
EPCAM	0.911277	0.0546565
CD38	-0.746352	0.0547944
NEG_C	0.79956	0.0552231
CHIT1	-1.25	0.0552231
CCL11	-0.780742	0.0555015
MNX1	1.14455	0.0555579
PPIA	0.654608	0.0556125
ALCAM	1.25619	0.0556125
CDH5	-0.796522	0.0557918
MAVS	0.588132	0.0577745
RELB	0.651738	0.0577745
CSF2	0.882409	0.0577745
CD46	0.793351	0.0583824
NEG_E	0.808631	0.0596202
CD44	-0.928312	0.0596202
LILRA5	-0.746162	0.0596202
PTGS2	-1.2299	0.0596202
BCL2	-0.560768	0.0596202
IKBKB	0.684788	0.0596202
IL1R2	0.874956	0.0596202
FCER1G	-0.640267	0.0596202
ZKSCAN5	0.663853	0.06016
DDX50	0.646141	0.0602487
MAGEA12	0.696922	0.0610936
NOD1	0.882065	0.0623012
CD37	-0.546953	0.0624025
C3AR1	0.570355	0.0624365
TLR5	0.791507	0.0625529
CAMP	0.819781	0.0638198
C1S	-0.801584	0.0657191
TNF	0.622671	0.0657191
ITGAX	-0.613491	0.0657988
RORC	1.02011	0.0663794
NT5E	0.90123	0.066962
RUNX3	-0.885231	0.0684308
MIF	0.702415	0.068568
POU2AF1	-0.966626	0.0700646
LCN2	1.5429	0.0708425
CD28	-0.767005	0.0718574
PNMA1	0.565627	0.0727609
CD53	-0.507145	0.0751622
CD6	-0.668473	0.075227
NEG_B	0.874692	0.0756132
HCK	-0.842233	0.0756136
MEF2C	-0.674491	0.0761605
TNFSF14	-0.824666	0.077216
KIT	-0.731275	0.0776188
BCL10	0.648984	0.0799299
CD2	-1.05662	0.0808113
IRF2	-0.579544	0.0808113
PRM1	0.551147	0.0808113
CCR1	0.729493	0.0881125
MARCO	-0.967281	0.0894118
GPATCH3	0.688073	0.0899572
CD36	-1.0456	0.0901288
SF3A3	-0.572309	0.0911027
CYLD	-0.517081	0.0913237
TNFAIP3	-0.843863	0.0938429
TFE3	0.872336	0.093944
CD164	-0.587479	0.093944
ATG16L1	0.591051	0.093944
AIRE	0.708702	0.093944
TNFRSF10C	0.690144	0.0952973
FCGR1A	0.647072	0.0959628
CASP10	0.636686	0.0974836
ZNF346	0.793945	0.097517
CD9	0.646985	0.0978285
IFI35	0.660409	0.0985925
PPARG	0.69761	0.0997142
C6	-0.982293	0.101715
FYN	-0.626435	0.102444
SPN	-0.68577	0.104238
CCL2	-0.614492	0.104257
C8G	0.595388	0.104257
CARD11	0.60109	0.106152
CD34	-0.644265	0.106152
CCL3L1	0.718839	0.106152
IL23R	0.633017	0.106152
CASP8	0.449547	0.106165
CXCR6	-0.780845	0.106165
LILRB2	-0.672403	0.106908
CCL13	-1.05787	0.108898
TNFRSF4	-0.666108	0.109257
CCL8	0.725154	0.109257
CSF1	0.571561	0.110607
ATF1	0.716224	0.111368
CDH1	0.814661	0.112148
IGF2R	0.566853	0.112154
CD68	-0.558384	0.118448
PIK3CG	-0.550748	0.119553
CLEC4C	-0.690243	0.123079
FAS	0.750006	0.123079
G6PD	0.625184	0.123079
CCL23	-0.593172	0.123079
NFKB1	0.578619	0.123651
TP53	0.539976	0.123747
NRP1	0.477728	0.123747
MBL2	0.538792	0.128836
LTA	-0.489482	0.132139
HMGB1	0.488518	0.134456
NEG_A	0.642956	0.134456
CD3G	-0.634995	0.135012
CCR2	-0.542994	0.136738
IL25	0.530075	0.138129
PRKCD	0.494052	0.138129
IL11RA	0.519629	0.13911
GZMB	-0.688929	0.139754
IL1RN	-0.642638	0.140168
EDC3	0.454438	0.140168
GUSB	0.469066	0.141121
PIN1	0.513301	0.142082
STAT5B	0.777918	0.143783
PIK3CD	0.552976	0.143783
APP	0.412842	0.143934
SELPLG	0.416115	0.146352
CTSS	-0.53856	0.152303
DUSP6	0.875438	0.153684
ITGAM	0.398362	0.154908
C4B	-0.729478	0.154921
LTBR	0.525695	0.155162
TRAF2	0.448863	0.156039
HAVCR2	0.46792	0.159639
SSX1	0.508452	0.159639
MRC1	0.674449	0.161352
CD33	0.578825	0.170922
ITCH	0.448883	0.173157
IL12A	0.602702	0.173157
CD84	0.415902	0.173157
GTF3C1	0.418203	0.173157
IFIH1	0.479937	0.173197
ICAM3	0.452779	0.179959
MAP2K2	0.468634	0.179959
CREB5	0.48229	0.179959
BAX	0.410825	0.180552
BCL6	0.471405	0.183788
VEGFC	-0.584563	0.184284
DUSP4	-0.583869	0.184284
ARG1	0.393334	0.184284
MICB	0.514319	0.184284
RRAD	-0.772923	0.184284
TAL1	-0.651917	0.184284
FUT5	0.572192	0.184284
CEBPB	0.452663	0.184284
C9	0.428084	0.184651
ATF2	0.425331	0.186654
CCL17	0.668931	0.188466
HLA-DMA	-0.465294	0.193029
CCL28	0.860611	0.193784
IL21R	-0.535234	0.193784
JAM3	-0.781197	0.193784
SYK	0.364784	0.193784
IL17RB	0.68411	0.194291
PSMB10	-0.403168	0.194296
PLA2G6	0.45015	0.194908
TNFRSF13C	-0.618061	0.196998
TRAF3	0.352132	0.196998
CD40	-0.466869	0.196998
JAK3	-0.432985	0.199732
IL18R1	-0.532341	0.203698
TLR7	-0.560993	0.205499
REL	0.36877	0.20663
CNOT4	0.392262	0.207127
NCF4	0.390583	0.211056
PYCARD	-0.418529	0.211983
CD200	-0.489233	0.211983
LAMP3	-0.875526	0.214842
IGF1R	0.438971	0.214842
LAG3	-0.674046	0.214842
NFATC1	0.520863	0.219247
SAP130	0.375296	0.221033
CXCL5	0.731834	0.22192
CD4	-0.405136	0.225073
MAPK14	0.345203	0.226089
IL6	-0.826916	0.227407
C1QBP	0.448551	0.23324
CTLA4	-0.540154	0.23324
SPP1	0.777329	0.239463
IL1B	-0.575408	0.240142
C2	-0.42023	0.241873
POS_D	0.39689	0.244813
TAP1	0.515587	0.245111
ITGA2B	0.645873	0.245111
SH2D1B	-0.471244	0.245322
PRAME	-0.918014	0.246142
SH2B2	0.491028	0.247021
IFIT2	0.552119	0.24809
CD1B	-0.435483	0.248842
IL3RA	0.335357	0.249473
CD14	-0.415663	0.251269
EGR1	-0.656344	0.251525
YTHDF2	0.62436	0.251525
ITGA6	0.415317	0.251525
IL11	-0.599793	0.251525
DEFB1	0.782444	0.25284
TNFRSF1B	-0.351447	0.25284
FCGR2A	0.364126	0.254693
PTGDR2	0.540878	0.254693
IL1A	0.406546	0.254693
ARG2	0.771009	0.257563
THBD	-0.543263	0.257966
CD209	-0.517844	0.261488
IRF8	-0.462544	0.263116
TICAM2	0.451391	0.263635
TNFRSF17	-0.513005	0.266281
SPANXB1	0.453756	0.266281
PLA2G1B	-0.556358	0.272958
MICA	0.337455	0.273594
IDO1	-0.694316	0.273594
EP300	0.349788	0.277861
STAT6	0.324134	0.277861
TFEB	0.615986	0.277861
CX3CR1	0.693391	0.278992
NUP107	0.360907	0.278992
TNFRSF11B	-0.472586	0.279424
FUT7	-0.336092	0.282898
SPACA3	0.452817	0.283259
CTSL	0.333745	0.283583
TNFSF11	0.375822	0.288548
CXCR1	0.445453	0.288548
LILRB3	-0.573595	0.288548
ITGA1	-0.346869	0.291523
POS_C	0.31696	0.294873
CD1E	-0.451503	0.29579
IFITM1	0.352937	0.297861
CDK1	0.560605	0.298095
IL13RA2	-0.499542	0.300302
PPBP	0.637096	0.301103
ITGA2	0.415565	0.301103
DDX58	0.371728	0.301103
MAP3K1	0.397996	0.303161
MAGEA4	0.525026	0.303161
ZAP70	-0.354171	0.303161
BID	0.456129	0.303756
HSD11B1	-0.500047	0.303756
CD55	0.503995	0.30881
CD99	-0.462475	0.309175
LRP1	-0.325943	0.309427
COLEC12	0.387154	0.309427
STAT3	-0.323325	0.309427
FOS	-0.474304	0.309427
HLA-A	0.414236	0.309427
IGLL1	0.429708	0.313666
POS_A	0.318755	0.317944
EWSR1	0.312265	0.318238
CLEC5A	0.47388	0.323455
KLRC1	-0.334162	0.326439
IL9	0.301127	0.326439
MAPK8	0.287691	0.326439
OAS3	0.556841	0.326439
FN1	-0.475	0.327916
CTCFL	0.402508	0.331673
MAGEB2	-0.740321	0.332619
FLT3LG	-0.303048	0.334086
IL1RAPL2	0.629829	0.337958
NEG_H	0.521383	0.338657
SMAD3	-0.488623	0.339421
FLT3	-0.407898	0.340675
IL19	0.342707	0.341194
IRF7	0.320801	0.347224
IL15RA	-0.373536	0.349684
IL10	0.585442	0.350725
MR1	0.497049	0.353737
TBP	0.297674	0.353737
HLA-E	-0.262435	0.3543
GNLY	-0.402268	0.35621
CD207	-0.503264	0.356706
LTK	0.451794	0.359036
FEZ1	0.445249	0.359087
ROPN1	0.399255	0.360957
CD180	-0.325982	0.362589
C5	0.422112	0.362589
SLC11A1	0.507949	0.362837
AKT3	-0.492034	0.364512
CCL22	-0.494211	0.366625
LY96	-0.408951	0.366625
IRAK4	-0.347246	0.367521
LY9	-0.371216	0.374127
PDCD1	0.406013	0.375515
SPO11	-0.313718	0.375696
SMAD2	0.385853	0.381674
TNFRSF9	-0.426121	0.381674
CCL24	0.392658	0.382403
TNFSF12	-0.264137	0.383483
KLRG1	-0.401179	0.384238
BLNK	0.382681	0.386544
MME	-0.42143	0.386544
HLA-DOB	-0.313328	0.387969
SSX4	0.28132	0.387969
CXCL12	-0.345182	0.389786
ILF3	0.290937	0.390794
CTAGE1	0.342148	0.391675
IL6ST	-0.323865	0.391884
IL13	0.328108	0.403416
IL2	0.314128	0.404737
CEACAM8	-0.23261	0.40822
IL12B	0.366276	0.409948
SELE	-0.420141	0.412114
IFNA7	-0.466405	0.414211
KIR3DL1	0.326905	0.416007
IL17A	0.441557	0.418661
PLAUR	-0.369522	0.418661
ADORA2A	-0.244376	0.420075
CLU	0.395295	0.420075
PDGFC	0.344276	0.420075
STAT4	-0.335014	0.421354
MPPED1	0.416062	0.421354
IL17F	0.449443	0.421354
S100A7	-0.703747	0.424814
RIPK2	0.313446	0.440036
C3	-0.511443	0.44231
NFATC3	0.253269	0.44231
JAK1	0.250204	0.442469
TNFRSF1A	0.256507	0.445091
IL10RA	-0.236851	0.450302
ATG7	-0.220405	0.456064
F13A1	-0.329669	0.459186
IL5RA	0.343372	0.459186
CCL26	-0.449795	0.466305
POS_B	0.229986	0.468095
PMCH	0.409586	0.46973
IFNB1	0.297477	0.470807
TLR2	0.238558	0.471051
APOE	-0.433904	0.473648
IL2RA	0.326244	0.473648
EOMES	-0.294284	0.47788
CCL7	0.287821	0.48024
MAP3K5	0.229795	0.48024
IKBKE	0.243015	0.483169
STAT2	0.199186	0.483274
DPP4	0.475606	0.484725
LAIR2	-0.260264	0.484725
IL3	0.273517	0.484725
IL22RA2	0.39152	0.484725
CD274	0.408412	0.484725
IL4	-0.283401	0.484725
CXCR3	-0.283845	0.485771
ZNF143	0.317943	0.487539
LY86	0.276036	0.487539
IL34	-0.208341	0.48899
CCL27	0.235497	0.48899
HLA-B	-0.274691	0.48899
ICAM4	-0.354273	0.48899
OSM	0.412796	0.489011
CCR6	0.365823	0.499835
AMBP	0.332597	0.500417
CSF1R	-0.218745	0.503712
ENG	-0.270263	0.508307
TRAF6	0.214171	0.512044
ST6GAL1	-0.236754	0.513574
CX3CL1	0.278905	0.514893
IRF1	0.241951	0.51622
CCL4	-0.294295	0.521992
LBP	-0.280513	0.52366
KIR3DL2	0.27846	0.525467
LIF	0.455029	0.526647
SPINK5	-0.216468	0.529204
IL12RB1	-0.260273	0.529204
IFNGR1	0.221214	0.529204
ANP32B	0.191706	0.535055
C7	-0.424269	0.537265
RPS6	-0.212134	0.53894
C1QA	0.257986	0.540481
GZMM	-0.372167	0.540751
NFATC2	0.19167	0.540751
CARD9	0.235848	0.541739
NFKBIA	-0.279443	0.54286
GATA3	0.259417	0.54286
CYFIP2	0.332276	0.54286
TANK	0.190742	0.550884
TRIM39	0.236248	0.550884
CTAG1B	-0.328068	0.55329
PDGFRB	-0.212342	0.555165
NLRC5	0.238079	0.558681
NOTCH1	0.332233	0.559504
C1QB	0.243596	0.562595
TNFSF13	-0.168783	0.570966
SIGLEC1	-0.20632	0.570966
CCND3	0.222825	0.571118
IL18RAP	-0.255265	0.58013
TXK	0.240496	0.58013
NEG_G	0.193738	0.582897
IFNA1	0.202663	0.591158
CD8B	-0.21504	0.591677
ATM	-0.240674	0.591677
SAA1	0.517831	0.597247
ITGA4	-0.207601	0.598063
KLRD1	0.275054	0.602669
SBNO2	0.184059	0.602669
TFRC	0.222381	0.606113
IL27	-0.245902	0.606113
IFNAR2	-0.16356	0.609155
LILRB1	-0.190218	0.609155
TNFSF8	0.181977	0.609244
CXCR2	-0.247417	0.614475
KIR3DL3	0.20446	0.62036
CASP1	0.212539	0.621633
KLRF1	0.189205	0.621633
CD1D	0.219071	0.627979
IFI16	-0.23709	0.627979
FCF1	-0.159201	0.630501
IL21	-0.205074	0.631155
CD1C	-0.212558	0.631155
IFNA2	0.217531	0.631155
GZMH	-0.196191	0.632719
CD160	0.21749	0.633189
PDCD1LG2	-0.278104	0.638672
PRG2	0.189847	0.647933
CCR9	0.218138	0.655247
SERPINB2	-0.286021	0.657381
TPTE	0.161569	0.664341
TAP2	0.196647	0.667912
MAPK11	0.176498	0.677017
PSMB8	0.185526	0.680245
SLAMF6	-0.18234	0.680436
MFGE8	-0.189118	0.680436
CCL16	0.156231	0.680436
FCGR2B	0.224806	0.686173
ITGB3	-0.246795	0.686173
CDKN1A	-0.152591	0.686173
MAGEA1	0.26898	0.686974
CMKLR1	-0.133843	0.686974
KLRK1	-0.182253	0.687043
IL24	-0.146823	0.692282
TICAM1	0.174697	0.692282
BATF	0.206618	0.694002
HAMP	0.254002	0.694002
XCR1	-0.167105	0.695161
CXCL14	-0.471842	0.695161
LILRA1	0.196089	0.700496
NOD2	0.173864	0.700496
CD47	-0.120521	0.70489
ZC3H14	0.151441	0.706028
CD24	-0.319942	0.706028
NFATC4	0.145243	0.70879
TNFRSF18	-0.272628	0.714278
LAMP1	-0.107989	0.716194
BIRC5	0.206598	0.719865
JAK2	-0.144447	0.720085
CT45A1	0.28396	0.720125
BLK	0.161954	0.728195
BAGE	-0.260554	0.731835
CXCR5	-0.133034	0.733358
CCL3	0.159339	0.737432
ITGB4	0.166137	0.739354
IFNL2	0.224011	0.74357
TUBB	0.112279	0.744825
HLA-DMB	-0.129307	0.74626
ITGB1	0.0962492	0.747104
KLRC2	-0.166809	0.747253
NOS2A	-0.231582	0.750646
CD59	0.122462	0.757121
LILRA4	0.157327	0.757635
CHUK	0.107115	0.757635
MAGEC2	0.18404	0.768846
C8A	-0.134907	0.768846
HLA-DRB4	0.121512	0.76891
BST1	-0.120287	0.772788
CMA1	0.134339	0.772788
NLRP3	0.158013	0.772788
TNFSF18	-0.151243	0.774687
BST2	0.127061	0.774687
RUNX1	-0.0977288	0.774687
MAGEC1	0.0976737	0.774687
TLR1	-0.100254	0.774687
PAX5	-0.218437	0.774687
CFI	0.131246	0.777422
TBX21	0.170227	0.783265
IFNL1	0.15833	0.783265
CD81	0.117505	0.789313
NFKB2	-0.0979432	0.792722
MSR1	-0.0874616	0.792722
CTSH	-0.147169	0.795579
TNFSF4	0.100692	0.799357
IFNA8	0.0815387	0.80222
MAGEA3	0.278755	0.80222
PSMB9	0.139956	0.8148
ADA	-0.137364	0.815061
ELANE	0.128262	0.815061
CXCL16	0.0810715	0.815061
CD5	-0.114423	0.815061
CCR4	0.0825077	0.815061
FCER2	0.0874409	0.815061
CCL1	-0.102807	0.816969
ISG20	-0.0945445	0.817438
GAGE1	0.075505	0.817438
IL5	0.0976608	0.819121
IFNA17	-0.128018	0.822377
IL12RB2	-0.0933231	0.823925
EGR2	0.0835508	0.830798
STAT1	-0.103177	0.832353
CD244	0.102068	0.834577
CR2	0.122543	0.83633
TBK1	0.0648633	0.843293
CLEC6A	-0.0804298	0.844247
SYCP1	0.0832728	0.844721
MEFV	0.0847966	0.844721
IFIT1	-0.116727	0.847946
SMPD3	0.134093	0.847946
CCL20	0.175712	0.847946
CSF3	0.12228	0.850955
HLA-C	0.0707591	0.852707
SEMG1	0.0800284	0.853176
IL1RL1	0.0812901	0.856903
CXCL10	0.147123	0.858917
TXNIP	0.0884793	0.86412
IL22	-0.0857681	0.867604
PASD1	-0.0745317	0.875422
CEACAM1	0.10452	0.878056
TAPBP	-0.061296	0.878056
IFI27	-0.0854139	0.880509
MAF	0.0646488	0.880509
TLR10	-0.0529404	0.881663
CD80	-0.0640198	0.888964
PSMD7	0.0505686	0.893701
XCL2	0.0738196	0.893788
DDX43	0.0550339	0.897953
IL4R	-0.0457588	0.897953
AICDA	0.0658526	0.897953
INPP5D	0.0508729	0.897953
DOCK9	-0.0561462	0.899807
REPS1	-0.0537001	0.902901
TLR4	0.0483975	0.904348
CD97	-0.0560756	0.907262
CD276	-0.0555432	0.914998
MCAM	-0.057868	0.916968
CR1	0.0516807	0.916968
CCL25	-0.0387575	0.92402
IL23A	0.0781349	0.92402
IL15	-0.0421096	0.927995
FOXJ1	0.0783379	0.927995
AXL	0.0333643	0.927995
ITGA5	-0.0385257	0.927995
IFITM2	-0.0356649	0.93128
ITGB2	-0.0283069	0.934207
FOXP3	-0.036692	0.9378
BTK	0.0311064	0.942279
IL17B	-0.031904	0.942279
ICAM2	0.0348434	0.943304
MASP1	0.0385389	0.943304
CCRL2	0.0351135	0.94522
IRF3	0.0244153	0.94522
IFNG	-0.0335254	0.94522
CCR3	0.0334939	0.952789
PLAU	-0.0415339	0.95619
ISG15	0.0390474	0.965518
CRP	0.0243064	0.965518
IL13RA1	0.0182749	0.965518
TLR9	0.029876	0.965518
NCR1	0.0221378	0.965968
TNFRSF14	0.018843	0.965968
VEGFA	0.0211664	0.965968
FPR2	-0.0211196	0.965968
CXCL3	0.0301655	0.96796
CFP	0.0198791	0.970921
USP9Y	-0.0220101	0.974814
TREM1	-0.016533	0.979485
POU2F2	-0.0177739	0.979485
IL26	0.0109954	0.985212
CD86	-0.00896379	0.985212
CD70	-0.012339	0.985212
CREB1	0.00866023	0.985212
CXCL6	-0.0162783	0.985212
ANXA1	-0.0120869	0.985212
TGFB1	-0.00691851	0.985212
CXCL1	0.00864756	0.985212
CSF3R	0.00728596	0.985212
CEACAM6	0.0183761	0.985212
TTK	-0.010421	0.985212
IRGM	-0.00505593	0.987654
TLR8	0.00207771	0.99338

[truncated: 88 more sheets: Figure 2J-K, Figure 3C, Figure 3D, Figure 3E, Figure 3H, Figure 3I, Figure 4F, Figure 4G, Figure 4H, Figure 5C, Figure 5E, Figure 5F, Figure 5H, Figure 6B, Figure 6C, Figure 6D, Figure 6G, Figure 6I, Figure 6J, Figure 7A …]
